# Supplementary material for: Improvement of Methodology for Manual Energy Intake Estimation From Passive Capture Devices
Source: Front Nutr. 2022 Jun 22;9:877775. doi: 10.3389/fnut.2022.877775 (PMC9257202; doi:10.3389/fnut.2022.877775)
Supplement: Supplementary Table 1 — Comparison of possible entries for commonly consumed foods. [file Table_1.XLSX]

## Sheet: Tab 1
14" Thin Crust Cheese Pizza
Database	Brand (if applicable)	Item (as specified in the source database)	Portion	Weight (g)	Energy (kcal)
USDA		FAST FD,PIZZA CHAIN,14" PIZZA,CHS TOPPING,THIN CRUST	1 pizza	590	1781.8
FNDDS		PIZZA, CHEESE, FROM FROZEN, THIN CRUST	1 frozen large pizza (14-16" diameter)	901	2369.6
FNDDS		PIZZA, CHEESE, FROM RESTAURANT OR FAST FOOD, THIN CRUST	1 large pizza (13-15" diameter)	691	2086.8
USDA*	Pizza hut	PIZZA HUT 14" CHS PIZZA, THIN 'N CRISPY CRUST	1 pizza	641	1961.5
USDA	Domino's	DOMINO'S 14" CHS PIZZA,CRUNCHY THIN CRUST	1 pizza	540	1609.2
USDA	Little Caesars	LITTLE CAESARS 14" CHS PIZZA,THIN CRUST	1 pie	562	1736.6
USDA	Papa Johns	PAPA JOHN'S 14" CHS PIZZA,THIN CRUST	1 pie	678	2000.1
		Average		657.571	1935.09
1 Slice of 14" Thin Crust Cheese Pizza
Database	Brand (if applicable)	Item (As written in AIM software)	Portion	Weight (g)	Energy (kcal)
USDA		FAST FD,PIZZA CHAIN,14" PIZZA,CHS TOPPING,THIN CRUST	1 slice	76	229.5
FNDDS		PIZZA, CHEESE, FROM FROZEN, THIN CRUST	1 piece, NFS	97	255.1
FNDDS		PIZZA, CHEESE, FROM RESTAURANT OR FAST FOOD, THIN CRUST	1 piece, large pizza	86	259.7
FNDDS		PIZZA, CHEESE, FROM SCHOOL LUNCH, THIN CRUST	1 piece, NFS	142	350.7
USDA*	Pizza Hut	PIZZA HUT 14" CHS PIZZA, THIN 'N CRISPY CRUST	1 slice	79	241.7
USDA	Domino's	DOMINO'S 14" CHS PIZZA,CRUNCHY THIN CRUST	1 slice	70	208.6
USDA	Little Caesars	LITTLE CAESARS 14" CHS PIZZA,THIN CRUST	1 slice	48	148.3
USDA	Papa Johns	PAPA JOHN'S 14" CHS PIZZA,THIN CRUST	1 slice	87	256.6
		Average		85.625	243.775
14" Regular Crust Cheese Pizza
Database	Brand (if applicable)	Item (As written in AIM software)	Portion	Weight (g)	Energy (kcal)
USDA		FAST FD,PIZZA CHAIN,14" PIZZA,CHS TOPPING,REG CRUST	1 pizza	853	2269
FNDDS		PIZZA, CHEESE, FROM RESTAURANT OR FAST FOOD, MEDIUM CRUST	1 large pizza (13-15" diameter)	954	2537.6
USDA*	Pizza Hut	PIZZA HUT 14" CHS PIZZA, HAND-TOSSED CRUST	1 pizza	841	2312.8
USDA	Domino's	DOMINO'S 14" CHS PIZZA,CLASSIC HAND-TOSSED CRUST	1 pizza	865	2223.1
USDA	Little Caesars	LITTLE CAESARS 14" ORIGINAL RND CHS PIZZA,REG CRUST	1 pizza	758	2008.7
USDA	Papa Johns	PAPA JOHN'S 14" CHS PIZZA,ORIGINAL CRUST	1 pizza	938	2438.8
		Average		868.167	2298.33
1 Slice of 14" Regular Crust Cheese Pizza
Database	Brand (if applicable)	Item (As written in AIM software)	Portion	Weight (g)	Energy (kcal)
USDA		FAST FD,PIZZA CHAIN,14" PIZZA,CHS TOPPING,REG CRUST	1 slice	107	284.6
FNDDS		PIZZA, CHEESE, FROM RESTAURANT OR FAST FOOD, MEDIUM CRUST	1 piece, large pizza	119	316.5
FNDDS		PIZZA, CHEESE, FROM SCHOOL LUNCH, MEDIUM CRUST	1 piece, NFS	147	367.5
USDA*	Pizza Hut	PIZZA HUT 14" CHS PIZZA, HAND-TOSSED CRUST	1 slice	105	288.8
USDA	Domino's	DOMINO'S 14" CHS PIZZA,CLASSIC HAND-TOSSED CRUST	1 slice	108	277.6
USDA	Little Caesars	LITTLE CAESARS 14" ORIGINAL RND CHS PIZZA,REG CRUST	1 slice	89	235.9
USDA	Papa John's	PAPA JOHN'S 14" CHS PIZZA,ORIGINAL CRUST	1 slice	117	304.2
		Average		113.143	296.443
14" Thick Crust Cheese Pizza
Database	Brand (if applicable)	Item (As written in AIM software)	Portion	Weight (g)	Energy (kcal)
USDA		FAST FD,PIZZA CHAIN,14" PIZZA,CHS TOPPING,THICK CRUST	1 pizza	922	2498.6
FNDDS		PIZZA, CHEESE, FROM FROZEN, THICK CRUST	1 frozen large pizza (14-16" diameter)	1255	3263
FNDDS		PIZZA, CHEESE, FROM RESTAURANT OR FAST FOOD, THICK CRUST	1 large pizza (13-15" diameter)	1060	2872.6
USDA	Pizza Hut	PIZZA HUT 14" CHEESE PIZZA, PAN CRUST	1 pizza	897	2475.7
USDA*	Domino's	DOMINO'S 14" CHS PIZZA,ULTIMATE DEEP DISH CRUST	1 pizza	947	2509.6
USDA	Little Caesars	LITTLE CAESARS 14" CHS PIZZA,LRG DEEP DISH CRUST	1 pizza	919	2417
		Average		1000	2554.7
1 Slice of 14" Thick Crust Cheese Pizza
Database	Brand (if applicable)	Item (As written in AIM software)	Portion	Weight (g)	Energy (kcal)
USDA		FAST FD,PIZZA CHAIN,14" PIZZA,CHS TOPPING,THICK CRUST	1 slice	115	311.6
FNDDS*		PIZZA, CHEESE, FROM FROZEN, THICK CRUST	1 piece, NFS	133	345.8
FNDDS		PIZZA, CHEESE, FROM RESTAURANT OR FAST FOOD, THICK CRUST	1 piece, large pizza	132	357.7
FNDDS		PIZZA, CHEESE, FROM SCHOOL LUNCH, THICK CRUST	1 piece, NFS	158	401.3
USDA	Domino's	DOMINO'S 14" CHS PIZZA,ULTIMATE DEEP DISH CRUST	1 slice	118	312.7
USDA	Little Caesars	LITTLE CAESARS 14" CHS PIZZA,LRG DEEP DISH CRUST	1 slice	102	268.3
		Average		126.333	332.9
14" Stuffed Crust Cheese Pizza
Database	Brand (if applicable)	Item (As written in AIM software)	Portion	Weight (g)	Energy (kcal)
USDA		FAST FD,PIZZA CHAIN,14" PIZZA,CHS TOPPING,STUFFED CRUST	1 pizza whole	937	2567.4
FNDDS		PIZZA, CHEESE, STUFFED CRUST	1 large pizza (13-15" diameter)	1184	3244.2
USDA*	Pizza Hut	PIZZA HUT 14" CHS PIZZA, STUFFED CRUST	1 pizza	937	2567.4
		Average		1019.33	2793
1 Slice of 14" Stuffed Crust Cheese Pizza
Database	Brand (if applicable)	Item (As written in AIM software)	Portion	Weight (g)	Energy (kcal)
USDA*	Pizza Hut	PIZZA HUT 14" CHS PIZZA, STUFFED CRUST	1 slice	117	320.6
FNDDS		PIZZA, CHEESE, STUFFED CRUST	1 piece, NFS	148	405.5
USDA		FAST FD,PIZZA CHAIN,14" PIZZA,CHS TOPPING,THICK CRUST	1 slice 1/8 pizza	117	320.6
		Average		127.333	348.9
14" Thin Crust Pepperoni Pizza
Database	Brand (if applicable)	Item (As written in AIM software)	Portion	Weight (g)	Energy (kcal)
USDA		FAST FD,PIZZACHAIN,14"PIZZA,PEPPERONI TOPPING,THIN CRUST	1 pizza	597	1976.1
FNDDS		PIZZA WITH PEPPERONI, FROM FROZEN, THIN CRUST	1 frozen large pizza (14-16" diameter)	901	2468.7
FNDDS		PIZZA WITH PEPPERONI, FROM RESTAURANT OR FAST FOOD, THIN CRUST	1 large pizza (13-15" diameter)	728	2409.7
USDA*	Pizza Hut	PIZZA HUT 14" PEPPERONI PIZZA, THIN 'N CRISPY CRUST	1 pizza	634	2111.2
USDA	Domino's	DOMINO'S 14" PEPPERONI PIZZA,CRUNCHY THIN CRUST	1 pizza	563	1846.6
		Average		684.6	2162.46
1 Slice of 14" Thin Crust Pepperoni Pizza
Database	Brand (if applicable)	Item (As written in AIM software)	Portion	Weight (g)	Energy (kcal)
USDA		FAST FD,PIZZA CHAIN,14" PIZZA,PEPPERONI TOPPING,THIN CRUST	1 slice	79	261.5
FNDDS		PIZZA WITH PEPPERONI, FROM FROZEN, THIN CRUST	1 piece, NFS	97	265.8
FNDDS*		PIZZA WITH PEPPERONI, FROM RESTAURANT OR FAST FOOD, THIN CRUST	1 piece, large pizza	91	301.2
FNDDS		PIZZA WITH PEPPERONI, FROM SCHOOL LUNCH, THIN CRUST	1 piece, NFS	142	360.7
USDA	Pizza Hut	PIZZA HUT 14" PEPPERONI PIZZA, THIN 'N CRISPY CRUST	1 slice	80	266.4
USDA	Domino's	DOMINO'S 14" PEPPERONI PIZZA,CRUNCHY THIN CRUST	1 slice	79	259.1
		Average		94.6667	285.783
14" Regular Crust Pepperoni Pizza
Database	Brand (if applicable)	Item (As written in AIM software)	Portion	Weight (g)	Energy (kcal)
USDA		FAST FD,PIZZACHAIN,14"PIZZA,PEPPERONI TOPPING,REG CRUST CRUST	1 pizza	895	2523.9
FNDDS*		PIZZA WITH PEPPERONI, FROM FROZEN, MEDIUM CRUST	1 frozen large pizza (14-16" diameter)	961	2604.3
FNDDS		PIZZA WITH PEPPERONI, FROM RESTAURANT OR FAST FOOD, MEDIUM CRUST	1 large pizza (13-15" diameter)	996	2808.7
USDA	Pizza Hut	PIZZA HUT 14" PEPPERONI PIZZA, HAND-TOSSED CRUST	1 pizza	883	2569.5
USDA	Domino's	DOMINO'S 14" PEPPERONI PIZZA,CLASSIC HAND-TOSSED CRUST	1 pizza	907	2476.1
USDA	Little Caesars	LITTLE CAESARS 14" ORIGINAL RND PEPPERONI PIZZA,REG CRUST	1 pizza	852	2326
USDA	Papa Johns	PAPA JOHN'S 14" PEPPERONI PIZZA,ORIGINAL CRUST	1 pizza	1021	2807.8
		Average		930.714	2588.04
1 Slice of 14" Regular Crust Pepperoni Pizza
Database	Brand (if applicable)	Item (As written in AIM software)	Portion	Weight (g)	Energy (kcal)
USDA*		FAST FD,PIZZA CHAIN,14" PIZZA,PEPPERONI TOPPING,REG CRUST	1 slice	111	313
FNDDS		PIZZA WITH PEPPERONI, FROM FROZEN, MEDIUM CRUST	1 piece, NFS	102	276.4
FNDDS		PIZZA WITH PEPPERONI, FROM RESTAURANT OR FAST FOOD, MEDIUM CRUST	1 piece, large pizza	124	349.7
FNDDS		PIZZA WITH PEPPERONI, FROM SCHOOL LUNCH, MEDIUM CRUST	1 piece, NFS	147	376.3
USDA	Pizza Hut	PIZZA HUT 14" PEPPERONI PIZZA, HAND-TOSSED CRUST	1 slice	110	320.1
USDA	Domino's	DOMINO'S 14" PEPPERONI PIZZA,CLASSIC HAND-TOSSED CRUST	1 slice	113	308.5
USDA	Little Caesars	LITTLE CAESARS 14" ORIGINAL RND PEPPERONI PIZZA,REG CRUST	1 slice	90	245.7
USDA	Papa Johns	PAPA JOHN'S 14" PEPPERONI PIZZA,ORIGINAL CRUST	1 slice	123	338.2
		Average		115	315.987
14" Thick Crust Pepperoni Pizza
Database	Brand (if applicable)	Item (As written in AIM software)	Portion	Weight (g)	Energy (kcal)
USDA*		FAST FD,PIZZACHAIN,14"PIZZA,PEPPERONI TOPPING,THCK CRUST	1 pizza	946	2715
FNDDS		PIZZA WITH PEPPERONI, FROM FROZEN, THICK CRUST	1 frozen large pizza (14-16" diameter)	1361	3647.5
FNDDS		PIZZA WITH PEPPERONI, FROM RESTAURANT OR FAST FOOD, THICK CRUST	1 large pizza (13-15" diameter)	1117	3205.8
USDA	Pizza Hut	PIZZA HUT 14" PEPPERONI PIZZA, PAN CRUST	1 pizza	909	2645.2
USDA	Domino's	DOMINO'S 14" PEPPERONI PIZZA,ULTIMATE DEEP DISH CRUST	1 pizza	984	2784.7
USDA	Little Caesars	LITTLE CAESARS 14" PEPPERONI PIZZA,LRG DEEP DISH CRUST	1 pizza	938	2485.7
		Average		1042.5	2913.98
1 Slice of 14" Thick Crust Pepperoni Pizza
Database	Brand (if applicable)	Item (As written in AIM software)	Portion	Weight (g)	Energy (kcal)
USDA		FAST FD,PIZZA CHAIN,14" PIZZA,PEPPERONI TOPPING,THICK CRUST	1 slice	118	338.7
FNDDS		PIZZA WITH PEPPERONI, FROM FROZEN, THICK CRUST	1 piece, NFS	144	385.9
FNDDS		PIZZA WITH PEPPERONI, FROM RESTAURANT OR FAST FOOD, THICK CRUST	1 piece, large pizza	139	398.9
FNDDS		PIZZA WITH PEPPERONI, FROM SCHOOL LUNCH, THICK CRUST	1 piece, NFS	158	406.1
USDA	Pizza Hut	PIZZA HUT 14" PEPPERONI PIZZA, PAN CRUST	1 slice	113	328.8
USDA*	Domino's	DOMINO'S 14" PEPPERONI PIZZA,ULTIMATE DEEP DISH CRUST	1 slice	123	348.1
USDA	Little Caesars	LITTLE CAESARS 14" PEPPERONI PIZZA,LRG DEEP DISH CRUST	1 slice	104	275.6
		Average		128.429	354.586
Fried French Fries
Database	Brand (if applicable)	Item (As written in AIM software)	Portion	Weight (g)	Energy (kcal)
FNDDS		POTATO, FRENCH FRIES, FAST FOOD	1 medium fast food order	145	452.4
FNDDS		POTATO, FRENCH FRIES, RESTAURANT	1 medium fast food order	145	419
USDA*	McDonalds	MCDONALD'S,FRENCH FR	1 medium serving	117	377.9
USDA	Burger King	BURGER KING,FRENCH FR	1 medium serving	117	327.6
USDA	Wendy's	WENDY'S,FRENCH FR	1 medium serving	142	427.4
USDA		RESTAURANT,FAMILY STYLE,FRENCH FR	1 serving	170	491.3
	McDonald's	Fries	1 medium		320
	Burger King	Fries	1 medium		383
	Wendy's	Fries	1 medium		360
		Average		139.333	395.4
Oven Heated (Baked) French Fries
Database	Brand (if applicable)	Item (As written in AIM software)	Portion	Weight (g)	Energy (kcal)
USDA		POTATOES, FRENCH FR,ALL TYPES,SALT ADDED IN PROC,FRZ,OVEN HTD	20 fries	150	240.2
USDA		POTATOES,FR FR,ALL TYPES,SALT NOT ADDED IN PROC,FRZ,OVN-HTD	20 strip	148	248.6
USDA		POTATOES,FR FR,CRNKL/REG CUT,SALT ADDED IN PROC,FRZ,OVEN-HTD	20 strip	138	222.2
FNDDS*		POTATO, FRENCH FRIES, FROM FRESH, BAKED	20 straight cut	100	164
FNDDS		POTATO, FRENCH FRIES, FROM FROZEN, BAKED	20 straight cut	100	158
		Average		102.25	206.6
Shoestring French Fries
Database	Brand (if applicable)	Item (As written in AIM software)	Portion	Weight (g)	Energy (kcal)
FNDDS*		POTATO, FRENCH FRIES, FROM FRESH, BAKED	20 shoestring	40	65.6
USDA		POTATOES, FRENCH FR,SHOESTRING,SALD ADDED IN PROC,FRZ,OVEN-HTD	20 strip	42	81.5
FNDDS		POTATO, FRENCH FRIES, FROM FROZEN, BAKED	20 shoestring	40	63.2
		Average		40.6667	70.1
Steak Fries
Database	Brand (if applicable)	Item (As written in AIM software)	Portion	Weight (g)	Energy (kcal)
USDA*		POTATOES, FRENCH FR, STK FRIES, SALT ADDED IN PROC,FRZ,OVEN-HTD	20 strip	266	393.7
FNDDS		POTATO, FRENCH FRIES, NFS	20 wedge	180	403.2
FNDDS		POTATO, FRENCH FRIES, FROM FROZEN, BAKED	20 wedge	180	284.4
		Average		208.667	360.433
Hamburgers
Database	Brand (if applicable)	Item (As written in AIM software)	Portion	Weight (g)	Energy (kcal)
FNDDS*		HAMBURGER, 1 MEDIUM PATTY, PLAIN, ON BUN, FROM FAST FOOD / RESTAURANT	1 hamburger	145	430.6
FNDDS		HAMBURGER, 1 MEDIUM PATTY, WITH CONDIMENTS, ON BUN, FROM FAST FOOD / RESTAURANT	1 hamburger	200	512
FNDDS		HAMBURGER, NFS	1 hamburger	200	440
FNDDS	Wendys	HAMBURGER, 1 MEDIUM PATTY, WITH CONDIMENTS, ON BUN, FROM FAST FOOD / RESTAURANT (WENDY'S 1/4LB SINGLE)	1 Wendy's single hamburger	225	508.5
FNDDS	McDonald's	HAMBURGER, 1 MEDIUM PATTY, WITH CONDIMENTS, ON BUN, FROM FAST FOOD / RESTAURANT (MCDONALD'S HAMBURGER)	1 McDonalds hamburger	100	236
USDA		FAST FOODS,HAMBURGER;SINGLE,REG PATTY;PLN	1 sandwich	78	231.7
USDA		FAST FOODS,HAMBURGER;SINGLE,REG PATTY;W/CONDMNT	1 sandwich	97	255.1
USDA	Burger King	BURGER KING,HAMBURGER	1 sandwich	99	258.4
USDA	McDonald's	MCDONALD'S,HAMBURGER	1 sandwich	95	250.8
USDA	Wendys	WENDY'S,CLASSIC SINGLE HAMBURGER,NO CHS	1 item	218	464.3
		Average		145.7	358.74
Cheeseburger
Database	Brand (if applicable)	Item (As written in AIM software)	Portion	Weight (g)	Energy (kcal)
USDA	McDonald's	MCDONALD'S, CHEESEBURGER	1 item 4 oz	119	313
USDA	Wendy's	WENDY'S,CLASSIC SINGLE HAMBURGER,W/CHS	1 item	236	521.6
USDA		FAST FOODS,CHEESEBURGER;SINGLE,REG PATTY;PLN	1 sandwich	91	280.3
USDA		FAST FOODS,CHEESEBURGER;SINGLE,REG PATTY,W/CONDMNT	1 item 4 oz	127	342.9
USDA		FAST FOODS,CHEESEBURGER;SINGLE,REG PATTY,W/CONDMNT & VEG	1 sandwich	115	292
USDA		FAST FOODS,CHEESEBURGER;SINGLE,LRG PATTY;PLN	1 sandwich	182	564.2
USDA		FAST FOODS,CHEESEBURGER;SINGLE,LRG PATTY; W/CONDMNT	1 item	199	535.3
FNDDS		CHEESEBURGER, 1 SMALL PATTY, PLAIN, ON WHEAT BUN	1 cheeseburger	140	394.8
FNDDS*		CHEESEBURGER, 1 SMALL PATTY, PLAIN, ON WHITE BUN	1 cheeseburger	140	403.2
FNDDS		CHEESEBURGER, 1 SMALL PATTY, WITH CONDIMENTS, ON WHEAT BUN	1 cheeseburger	195	434.9
FNDDS		CHEESEBURGER, 1 SMALL PATTY, WITH CONDIMENTS, ON WHITE BUN	1 cheeseburger	195	442.6
FNDDS		CHEESEBURGER, NFS	1 cheeseburger	225	524.2
	McDonalds	Cheeseburger	1		300
	Burger King	Cheeseburger	1		283
		Average		163.667	402.286
1/4 Pounder Burger with Cheese
Database	Brand (if applicable)	Item (As written in AIM software)	Portion	Weight (g)	Energy (kcal)
FNDDS	McDonald's	CHEESEBURGER, 1 MEDIUM PATTY, WITH CONDIMENTS, ON BUN, FROM FAST FOOD / RESTAURANT (MCDONALD'S QUARTER POUNDER WITH CHEESE)	1 McDonalds 1/4 pounder with cheese	200	538
FNDDS		CHEESEBURGER, 1 MEDIUM PATTY, PLAIN, ON BUN, FROM FAST FOOD / RESTAURANT	1 cheeseburger (1/4lb)	155	480.5
FNDDS		CHEESEBURGER, 1 MEDIUM PATTY, WITH CONDIMENTS, ON BUN, FROM FAST FOOD / RESTAURANT	1 cheeseburger (1/4lb)	225	605.2
FNDDS		CHEESEBURGER, 1 MEDIUM PATTY, PLAIN, ON WHEAT BUN	1 (1/4lb) cheeseburger	165	462
FNDDS		CHEESEBURGER, 1 MEDIUM PATTY, PLAIN, ON WHITE BUN	1 (1/4lb) cheeseburger	165	471.9
FNDDS		CHEESEBURGER, 1 MEDIUM PATTY, WITH CONDIMENTS, ON WHEAT BUN	1 (1/4lb) cheeseburger	225	513
FNDDS*		CHEESEBURGER, 1 MEDIUM PATTY, WITH CONDIMENTS, ON WHITE BUN	1 (1/4lb) cheeseburger	225	524.2
Website	McDonald's	Mcdonalds Quarter Pounder with cheese	1 each		520
FNDDS	Wendy's	CHEESEBURGER, 1 MEDIUM PATTY, WITH CONDIMENTS, ON BUN, FROM FAST FOOD / RESTAURANT (WENDY'S 1/4 LB SINGLE WITH CHEESE)	1 Wendys cheeseburger	225	603
		Average		198.125	524.2
Double Cheeseburger
Database	Brand (if applicable)	Item (As written in AIM software)	Portion	Weight (g)	Energy (kcal)
USDA*	McDonald's	MCDONALD'S, DOUBLE CHEESEBURGER	1 sandwich	155	437.1
USDA	Burger King	BURGER KING,DOUBLE CHEESEBURGER	1 sandwich	162	456.8
	McDonalds	Double Cheeseburger	1		450
	Burger King	Double Cheeseburger	1		388
		Average		158.5	432.975
Chicken Nuggets
Database	Brand (If Applicable)	Item (As written in AIM software)	Portion	Weight (g)	Energy (kcal)
USDA	McDonalds	MCDONALD'S,CHICK MCNUGGETS	1 pieces	16	48.3
USDA	Wendy's	WENDY'S,CHICK NUGGETS	1 pieces	13.6	44.3
USDA		SCHOOL LUNCH,CHICK NUGGETS,WHL GRAIN BREADED	1 pieces	17.6	47.5
FNDDS		CHICKEN NUGGETS, FROM FAST FOOD	1 nugget	16	49.1
FNDDS*		CHICKEN NUGGETS, FROM FROZEN	1 nugget	16	47.7
FNDDS		CHICKEN NUGGETS, FROM RESTAURANT	1 nugget	16	49.1
FNDDS		CHICKEN NUGGETS, NFS	1 nugget	16	49.1
Website	McDonald's	10 Piece McNuggets	10 pieces		42
Website	Burger King	10 Pc Chicken Nuggets	10 nuggets		48.22
Website	Wendy's	10 PC. Crispy Chicken Nuggets	10 nuggets		45
		Average		15.8857	47.032
Chicken Strips/Tenders (Baked)
Database	Brand	Item (As written in AIM software)	Portion	Weight (g)	Energy (kcal)
USDA		CHICKEN TENDERS,BREADED,FRZ,PREP	1 piece	21	50.4
USDA		CHICKEN BREAST TENDERS,BREADED,CKD,MICROWAVED	1 piece	15	37.8
USDA		CHICKEN BREAST TENDERS,BREADED,CKD,MICROWAVED	1 pieces	15.5	39.1
BFPD	Tyson Foods	CHICKEN BREAST TENDERS: TYSON FOODS, INC.: 45253689	1 pieces	17	38.1
BFPD*	Tyson Foods	BATTER DIPPER CHICKEN BREAST TENDERS: TYSON FOODS, INC.: 45253634	1 pieces	20	47.6
		Average		19.5833	46.0333
Chicken Strips/Tenders (Fried)
Database	Brand (If Applicable)	Item (As written in AIM software)	Portion	Weight (g)	Energy (kcal)
FNDDS		CHICKEN TENDER OR STRIPS, BREADED, FROM FAST FOOD	1 tender, strip, or finger	50	135.5
FNDDS*		CHICKEN TENDERS OR STRIPS, BREADED, FROM OTHER SOURCES	1 tender, strip, or finger	50	131
FNDDS		CHICKEN TENDERS OR STRIPS, BREADED, FROM RESTAURANT	1 tender, strip, or finger	50	141.5
FNDDS		CHICKEN TENDERS OR STRIPS, NFS	1 tender, strip, or finger	50	135.5
USDA	Chick-Fil-A	CHICK-FIL-A,CHICK-N-STRIPS	1 strip	50	114
USDA	KFC	KFC,CRISPY CHICK STRIPS	1 strip	47	128.8
USDA	Burger King	BURGER KING,CHICK STRIPS	1 strip	36	105.1
USDA	Popeyes	POPEYES,MILD CHICK STRIPS,ANALYZED 2006	1 strip	54	146.3
	Chick Fil A	4 Count Chick-Fil-A Chick-n-strips	4 strips		102.5
	KFC	Extra Crispy Tenders	4 tenders		140
	Popeyes	Handcrafted Tenders - Spicy or Mild	4 tenders		148.25
		Average			129.859
Tater Tots
Database	Brand	Item (As written in AIM software)	Portion	Weight (g)	Energy (kcal)
FNDDS		POTATO TOTS, FAST FOOD / RESTAURANT	1 piece	8	18.9
FNDDS		POTATO TOTS, FROM FRESH, FRIED OR BAKED	1 piece	8	18.9
FNDDS		POTATO TOTS, FROZEN, BAKED	1 piece	8	15
FNDDS*		POTATO TOTS, FROZEN, FRIED	1 piece	8	18.9
FNDDS		POTATO TOTS, FROZEN, NS AS TO BAKED OR FRIED	1 piece	8	18.9
FNDDS		POTATO TOTS, NFS	1 piece	8	18.9
FNDDS		POTATO TOTS, SCHOOL	1 piece	8	13.1
BFPD		TATER TOTS: HEINZ FROZEN FOOD COMPANY: 45247145	1 pieces	7.2	14.2
		Average		7.9	17.1
* selected as a priori item
