# Supplementary material for: Improvement of Methodology for Manual Energy Intake Estimation From Passive Capture Devices
Source: Front Nutr. 2022 Jun 22;9:877775. doi: 10.3389/fnut.2022.877775 (PMC9257202; doi:10.3389/fnut.2022.877775)
Supplement: Supplementary Table 2 — A priori food selection guide. [file Table_2.XLSX]

## Sheet: a priori food selections
Food Item	Database	Brand (if applicable)	Item (As written in AIM software)	Portion	Energy (kcal)
14" Thin Crust Cheese Pizza	USDA	Pizza hut	PIZZA HUT 14" CHS PIZZA, THIN 'N CRISPY CRUST	1 pizza	1961.5
1 Slice of 14" Thin Crust Cheese Pizza	USDA	Pizza Hut	PIZZA HUT 14" CHS PIZZA, THIN 'N CRISPY CRUST	1 slice	241.7
14" Regular Crust Cheese Pizza	USDA	Pizza Hut	PIZZA HUT 14" CHS PIZZA, HAND-TOSSED CRUST	1 pizza	2312.8
1 Slice of 14" Regular Crust Cheese Pizza	USDA	Pizza Hut	PIZZA HUT 14" CHS PIZZA, HAND-TOSSED CRUST	1 slice	288.8
14" Thick Crust Cheese Pizza	USDA	Domino's	DOMINO'S 14" CHS PIZZA,ULTIMATE DEEP DISH CRUST	1 pizza	2509.6
1 Slice of 14" Thick Crust Cheese Pizza	FNDDS		PIZZA, CHEESE, FROM FROZEN, THICK CRUST	1 piece, NFS	345.8
14" Stuffed Crust Cheese Pizza	USDA	Pizza Hut	PIZZA HUT 14" CHS PIZZA, STUFFED CRUST	1 pizza	2567.4
1 Slice of 14" Stuffed Crust Cheese Pizza	USDA	Pizza Hut	PIZZA HUT 14" CHS PIZZA, STUFFED CRUST	1 slice	320.6
14" Thin Crust Pepperoni Pizza	USDA	Pizza Hut	PIZZA HUT 14" PEPPERONI PIZZA, THIN 'N CRISPY CRUST	1 pizza	2111.2
1 Slice of 14" Thin Crust Pepperoni Pizza	FNDDS		PIZZA WITH PEPPERONI, FROM RESTAURANT OR FAST FOOD, THIN CRUST	1 piece, large pizza	301.2
14" Regular Crust Pepperoni Pizza	FNDDS		PIZZA WITH PEPPERONI, FROM FROZEN, MEDIUM CRUST	1 frozen large pizza (14-16" diameter)	2604.3
1 Slice of 14" Regular Crust Pepperoni Pizza	USDA		FAST FD,PIZZA CHAIN,14" PIZZA,PEPPERONI TOPPING,REG CRUST	1 slice	313
14" Thick Crust Pepperoni Pizza	USDA		FAST FD,PIZZACHAIN,14"PIZZA,PEPPERONI TOPPING,THCK CRUST	1 pizza	2715
1 Slice of 14" Thick Crust Pepperoni Pizza	USDA	Domino's	DOMINO'S 14" PEPPERONI PIZZA,ULTIMATE DEEP DISH CRUST	1 slice	348.1
Fried French Fries	USDA	McDonalds	MCDONALD'S,FRENCH FR	1 medium serving	377.9
Oven Heated (Baked) French Fries	FNDDS		POTATO, FRENCH FRIES, FROM FRESH, BAKED	20 straight cut	164
Shoestring French Fries	FNDDS		POTATO, FRENCH FRIES, FROM FRESH, BAKED	20 shoestring	65.6
Steak Fries	USDA		POTATOES, FRENCH FR, STK FRIES, SALT ADDED IN PROC,FRZ,OVEN-HTD	20 strip	393.7
Hamburgers	FNDDS		HAMBURGER, 1 MEDIUM PATTY, PLAIN, ON BUN, FROM FAST FOOD / RESTAURANT	1 hamburger	430.6
Cheeseburger	FNDDS		CHEESEBURGER, 1 SMALL PATTY, PLAIN, ON WHITE BUN	1 cheeseburger	403.2
1/4 Pounder Burger with Cheese	FNDDS		CHEESEBURGER, 1 MEDIUM PATTY, WITH CONDIMENTS, ON WHITE BUN	1 (1/4lb) cheeseburger	524.2
Double Cheeseburger	USDA	McDonald's	MCDONALD'S, DOUBLE CHEESEBURGER	1 sandwich	437.1
Chicken Nuggets	FNDDS		CHICKEN NUGGETS, FROM FROZEN	1 nugget	47.7
Chicken Strips/Tenders (Baked)	BFPD	Tyson Foods	BATTER DIPPER CHICKEN BREAST TENDERS: TYSON FOODS, INC.: 45253634	1 pieces	47.6
Chicken Strips/Tenders (Fried)	FNDDS		CHICKEN TENDERS OR STRIPS, BREADED, FROM OTHER SOURCES	1 tender, strip, or finger	131
Tater Tots	FNDDS		POTATO TOTS, FROZEN, FRIED	1 piece	18.9
