# Supplementary material for: Improvement of Methodology for Manual Energy Intake Estimation From Passive Capture Devices
Source: Front Nutr. 2022 Jun 22;9:877775. doi: 10.3389/fnut.2022.877775 (PMC9257202; doi:10.3389/fnut.2022.877775)
Supplement: Supplementary Table 3 — Difference in energy values of the same food from different UDSA vs FNDDS nutritional databases. [file Table_3.XLSX]

## Sheet: Updated
Food Item (Description from FNDDS Database)	Serving Size	Item kcal in USDA/BFPD database	Item kcal in FNDDS Database	Percent Difference
TURKEY, PREPACKAGED OR DELI, LUNCHEON MEAT	3 slices	70.06	89	0.27
CHEESE SPREAD, CREAM CHEESE, REGULAR	2 tbsp	80	88.5	0.11
TUNA SALAD SANDWICH	1 sandwich	359.1	127.17	0.65
BEANS, STRING, GREEN, COOKED, FROM FRESH, MADE WITH OIL	1.5 cups	67.1	124.8	0.86
BEEF AND BROCCOLI	226 g	169.5	350.3	1.07
WAFFLE, NFS	1 waffle	200	417	1.09
POTATO, ROASTED, FROM FRESH, PEEL EATEN, NS AS TO FAT ADDED IN COOKING	8 wedges	104	200	0.92
TORTILLA, FLOUR	1 tortilla	120	137.2	0.14
POTATO, MASHED, NFS	0.75 cup	225.06	208.1	0.08
GUACAMOLE, NFS	80 g	173.25	124.2	0.28
BEEF,GROUND,UNSPEC FAT CONTENT,CKD	1 oz	73.71	68	0.08
MIXED VEGETABLES, COOKED, FROM FROZEN, NS AS TO FAT ADDED IN COOKING	0.75 cup	81.9	110	0.34
RICE, WHITE, COOKED, NS AS TO FAT ADDED IN COOKING	1 cup	194	210	0.08
EGG, WHOLE, FRIED, NS AS TO FAT ADDED IN COOKING	1 large	90.16	95.2	0.06
CORN, COOKED, FROM FROZEN, NS AS TO COLOR, NS AS TO FAT ADDED IN COOKING	0.5 cup	66	81.1	0.23
EGG OMELET OR SCRAMBLED EGG, NS AS TO FAT ADDED IN COOKING	2 large	181.78	212.3	0.17
PORK ROAST, LOIN, COOKED, NS AS TO FAT EATEN	3 oz	199.75	209.2	0.05
PEPPERS, GREEN, COOKED, NS AS TO FAT ADDED IN COOKING	0.25 cup	12.8	16.9	0.32
CHICKEN DRUMSTICK, FRIED, COATED, SKIN / COATING EATEN, FROM FAST FOOD / RESTAURANT	1 drumstick	247.2	244.8	0.01
BEEF STEAK, NS AS TO COOKING METHOD, NS AS TO FAT EATEN	8 oz	403.46	417.3	0.03
BEEF STEAK, NS AS TO COOKING METHOD, NS AS TO FAT EATEN	208 g	538.72	382.7	0.41
YOGURT, NFS	0.5 cup	104.12	77.2	0.26
BROCCOFLOWER, COOKED, NS AS TO FAT ADDED IN COOKING	4 stalk (small)	196	118	0.4
BRUSSELS SPROUTS, COOKED, FROM FRESH, NS AS TO FAT ADDED IN COOKING	0.66 cup	37.06	57	0.54
RICE, BROWN AND WILD, COOKED, NS AS TO FAT ADDED IN COOKING	0.5 cup	124.2	127.12	0.02
ASPARAGUS, COOKED, FROM FROZEN, FAT ADDED IN COOKING, NS AS TO TYPE OF FAT	3 spears	9.9	12.2	0.23
ICE CREAM, REGULAR, FLAVORS OTHER THAN CHOCOLATE	3 tbsp	22	57.4	1.61
TRAIL MIX, NFS	0.5 cup	346.5	316.4	0.09
CORN, COOKED, FROM FROZEN, NS AS TO COLOR, NS AS TO FAT ADDED IN COOKING	0.33 cup	52	53.5	0.03
MACARONI OR NOODLES WITH CHEESE	1 cup	204.13	508.3	1.49
QUESADILLA, JUST CHEESE, MEATLESS	1 quesadilla	799.8	483.63	0.4
			Average % difference	0.397419
